# Supplementary material for: Comparative Mitogenome Analysis of the Genus Trifolium Reveals Independent Gene Fission of ccmFn and Intracellular Gene Transfers in Fabaceae
Source: Int J Mol Sci. 2020 Mar 13;21(6):1959. doi: 10.3390/ijms21061959 (PMC7139807; doi:10.3390/ijms21061959)
Supplement: Supplementary file 1 [file ijms-21-01959-s001.zip]

Archive with 2 entries (2 files):
- Supplementary_Tables_re_re.xls
- Supplementary_Figures_re.docx
