# Supplementary material for: Comparative Mitogenome Analysis of the Genus Trifolium Reveals Independent Gene Fission of ccmFn and Intracellular Gene Transfers in Fabaceae
Source: Int J Mol Sci. 2020 Mar 13;21(6):1959. doi: 10.3390/ijms21061959 (PMC7139807; doi:10.3390/ijms21061959)
Supplement: Supplementary file 1 [file ijms-21-01959-s001.zip › Supplementary_Tables_re_re.xls]

## Sheet: Table S1
Table S1. Information of nuclear genomes, used for comparative study.
Species	Number of chromosome	Length of assembled sequences in chromosomes with gaps (bp)	GC (%)	Source
Lotus japonicus	6	254563301	36.4	NCBI (DG000091-DG000096)
Medicago truncatula	8	384466993	32.9	NCBI (NC_016407.2-NC_016414.2)
Trifolium subterraneum	8	446783007	33.2	http://trifoligate.info
Trifolium pratense	7	264609843	32.3	NCBI (LT990601- LT990607)
Trifolium pallescens	8	444312561	32.4	NCBI (VCDR01000462-VCDR01000469)
Trifolium repens	16	892570572	33	NCBI (VCDJ01010664-VCDJ01010679)

## Sheet: Table S2
Table S2. List of taxa for ccmF analysis with information about sequences sources and status of the genes.
Familly	Tribe	Species	Type of sequence	Raw reads source	NCBI accession	ccmFn		ccmFc
						# of ORF	# of Locus	intron
Fabaceae	Loteae	Lotus japonicus	Mitogenome	N/A	NC_016743.2	1	1	●
Fabaceae	Cicereae	Cicer arietinum	Mitochondrial contigs*	SRA (SRR5007041)	MT184236, MT184237	1	1	●
Fabaceae	Fabeae	Vicia faba	Mitogenome	N/A	KC189947	1	1	●
Fabaceae	Trifolieae	Melilotus albus	Mitochondrial contigs*	SRA (SRR1557101)	MT184238, MT184240	1	1	●
Fabaceae	Trifolieae	Trigonella foenum-graecum	Mitochondrial contigs*	Choi et al. (2019)	MT039394, MT039395	1	1	●
Fabaceae	Trifolieae	Medicago truncatula	Mitogenome	N/A	NC_029641	1	1	●
Fabaceae	Trifolieae	Trifolium aureum	Mitogenome*	Sabir et al. (2014)	MT039392	2	1	○
Fabaceae	Trifolieae	Trifolium grandiflorum	Mitogenome*	Sabir et al. (2014)	MT039391	2	1	○
Fabaceae	Trifolieae	Trifolium occidentale	Mitochondrial contigs*	SRA (SRR8593469)	MT184239, MT184241	2	1	○
Fabaceae	Trifolieae	Trifolium repens	Mitochondrial contigs*	SRA (SRR8670794)	MT184242, MT184243	2	1	○
Fabaceae	Trifolieae	Trifolium pallescens	Mitochondrial contigs*	SRA (SRR8617465)	MT184244, MT184245	2	1	○
Fabaceae	Trifolieae	Trifolium subterraneum	Mitochondrial contigs*	SRA (DRR032041)	MT184246, MT184247	2	1	○
Fabaceae	Trifolieae	Trifolium meduseum	Mitogenome*	Sabir et al. (2014)	MT039390	2	1	○
Fabaceae	Trifolieae	Trifolium pratense	Mitogenome*	Sabir et al. (2014)	MT039389	2	1	○
Caricaceae		Carica papaya	Mitogenome	N/A	NC_012116	1	1	●
Bataceae		Batis maritima	Mitogenome	N/A	NC_024429	1	1	●
Cleomaceae		Cleome violacea	Mitochondrial contigs*	SRA (SRR3953140)	MT184248, MT184249	1	1	●
Brassicaceae	Aethionemeae	Aethionema arabicum	Mitochondrial contigs*	SRA (SRR4417656)	MT184250, MT184251	1	1	●
Brassicaceae	Aethionemeae	Aethionema spinosum	Mitochondrial contigs*	SRA (SRR4417664)	MT184252, MT184253	1	1	●
Brassicaceae	Aethionemeae	Aethionema umbellatum	Mitochondrial contigs*	SRA (SRR4417679)	MT184254, MT184257	1	1	●
Brassicaceae	Alysseae	Odontarrhena argentea	Mitochondrial contigs*	SRA (ERR2560001)	MT184255, MT184256, MT184258	2	2	○
Brassicaceae	Brassiceae	Sinapis arvensis	Mitogenome	N/A	NC_031896	2	2	●
Brassicaceae	Brassiceae	Brassica carinata	Mitogenome	N/A	NC_016120	2	2	●
Brassicaceae	Brassiceae	Brassica juncea	Mitogenome	N/A	NC_016123	2	2	●
Brassicaceae	Brassiceae	Brassica nigra	Mitogenome	N/A	NC_029182	2	2	●
Brassicaceae	Brassiceae	Brassica oleracea	Mitogenome	N/A	NC_016118	2	2	●
Brassicaceae	Brassiceae	Brassica rapa subsp. oleifera	Mitogenome	N/A	NC_016125	2	2	●
Brassicaceae	Brassiceae	Raphanus sativus	Mitogenome	N/A	NC_018551	2	2	●
Brassicaceae	Camelineae	Arabidopsis thaliana	Mitogenome	N/A	NC_037304	2	2	●
Brassicaceae	Camelineae	Capsella rubella	Mitogenome	N/A	NC_042883	2	2	●
Brassicaceae	Boechereae	Boechera stricta	Mitogenome	N/A	NC_042143	2	2	●
*, mitochondrial sequences that generated from this study. SRA = Sequence read archive (https://www.ncbi.nlm.nih.gov/sra), N/A = Not applicable, ● = intron present, ○ = intron absent.
Reference Sabir, J.; Schwarz, E.; Ellison, N.; Zhang, J.; Baeshen, N.A.; Mutwakil, M.; Jansen, R.; Ruhlman, T. Evolutionary and biotechnology implications of plastid genome variation in the inverted‐repeat‐lacking clade of legumes. Plant biotechnology journal 2014. Choi, I. S., Jansen, R., & Ruhlman, T. (2019). Lost and Found: Return of the inverted repeat in the legume clade defined by its absen…
